# Supplementary material for: Cyanobacterial Harmful Bloom Lipopolysaccharides Induce Pro-Inflammatory Effects in Immune and Intestinal Epithelial Cells In Vitro
Source: Toxins (Basel). 2023 Feb 21;15(3):169. doi: 10.3390/toxins15030169 (PMC10058507; doi:10.3390/toxins15030169)
Supplement: Supplementary file 1 [file toxins-15-00169-s001.zip]

Archive with 1 entries (1 files):
- toxins-2164833-supplementary.pdf
